# Supplementary material for: An aquatic virus exploits the IL6-STAT3-HSP90 signaling axis to promote viral entry
Source: PLoS Pathog. 2023 Apr 26;19(4):e1011320. doi: 10.1371/journal.ppat.1011320 (PMC10166480; doi:10.1371/journal.ppat.1011320)
Supplement: S1 Table — (XLSX) [file ppat.1011320.s009.xlsx]

## Sheet: Sheet1
S1_Table Reagent and resource
REAGENT or RESOURCE	SOURCE	IDENTIFIER
Antibodies
Rabbit polyclonal hsp90 antibody	Abcepta	Cat#:Azb18696c
Rabbit monoclonal stat3 antibody	Beyotime	Cat#:AF1492
Rabbit monoclonal p-STAT3 antibody (Y705)	Beyotime	Cat#:AF1276
Rabbit monoclonal b-actin antibody	Abclonal	Cat#:AC026
Rabbit monoclonal EEA1 antibody	Bioss Antibodies	Cat#:BS-11250R
Mouse monoclonal VP7 antibody	Lab of Zou	N/A
Rabbit anti his-tag mAb	Abclonal	Cat#:AE086
HRP Goat anti-rabbit antibody	Abclonal	Cat#:AS014
Rabbit polyclonal integrin antibody	This study	N/A
Virus Strains
GCRV	This study	N/A
KHV	Lab of L. Zeng	N/A
SVCV	Lab of L. Zeng	[1]
GSIV	Lab of L. Zeng	[2]
Chemicals and Recombinant Proteins
High Affinity Ni-NTA Resin	GenScript	Cat#:L00250-25
Protein A Sepharose 4 Fast Flow	GE Healthcare	Cat#:17-5280-01
Polyethylenimine Linear (PEI)	YENSEN	Cat#:40815ES03
INVI DNA RNA Transfection Reagent	Invigentec	Cat#:IV1216025
Glutaraldehyde 25% aqueous solution	SINOPHARM	Cat#:111-30-8
Recombinant Hsp90 protein	This study	N/A
Recombinant VP5 protein	This study	N/A
Recombinant VP7 protein	This study	N/A
Critical Commercial Reagents
RNA-easy lsolation Reagent	Vazyme	Cat#:R701-01
First Strand cDNA Synthesis Kit	Thermo Scientific	Cat#:K1622
SYBR qPCR Master Mix	Vazyme	Cat#:Q711-02
Mem-PERTM Plus Kit	Thermo Scientific	Cat#:VC301678
Trypan Blue Staining Kit	Beyotime	Cat#:C0011
InStab Protease Cocktail	Yeasen	Cat#:20123
Imidazole	Solarbio	Cat#:I8090
Experimental Models: Cell Lines
CIK	Lab of T. Xiao	[3]
EPC	Lab of L. Zeng	[4]
CCB	Lab of L. Zeng	N/A
GSM	Lab of L. Zeng	[5]
293T	This study	N/A
Experimental Models: Organisms
Zebrafish: STAT3-KO	This study	N/A
Zebrafish: WT	This study	N/A
Recombinant DNA
pSDred-N1-VP7	This study	N/A
pEGFP-N1-Hsp90	This study	N/A
pCold-TF-GFP-VP7	This study	N/A
pCold-TF-GFP-VP5	This study	N/A
Inhibitor or Activator
Stattic	MCE	Cat#:HY13818
Sodium valproate (VPA)	AbMole	Cat#:M1876
PGE2	AbMole	Cat#:M5929
IL6	Beyotime	Cat#:P5138
NH4Cl	Sinopharm	Cas#:12125-02-9
17-AAG	MCE	Cat#:HY10211
AUY922	AbMole	Cat#:M1762
Bazedoxifene	MCE	Cat#:HYA0036
ZDEC	Aladdin	Cat#:Z105621
Nystatin	AbMole	Cat#:M3290
siRNA	Sequence
STAT3 siRNA719-sense	AGUUGAAGUCAAAGUCAUCUU
STAT3 siRNA719-antisense	GAUGACUUUGACUUCAACUAC
STAT3 siRNA1300-sense	ACAAACUUUGAUUUUCAGCUG
STAT3 siRNA1300-antisense	GCUGAAAAUCAAAGUUUGUAU
STAT3 siRNA1313sense	ACUCUUUGUCAAUACAAACUU
STAT3 siRNA1313-antisense	GUUUGUAUUGACAAAGAGUCA
STAT3 siRNA2173-sense	UUUAUAUCCCAUAAUGAUCUC
STAT3 siRNA2173-antisense	GAUCAUUAUGGGAUAUAAAAU
HSP90 siRNA482-sense	GCGGCUCUUUCACAGUCAATT
HSP90 siRNA482-antisense	UUGACUGUGAAAGAGCCGCTT
HSP90 siRNA1196-sense	GCAAGAUUCUCAAGGUCAUTT
HSP90 siRNA1196-antisense	AUGACCUUGAGAAUCUUGCTT
HSP90 siRNA2061-sense	GGGAUUGGGUAUUGAUGAATT
HSP90 siRNA2061-antisense	UUCAUCAAUACCCAAUCCCTT
Reference
1. Wang Y, Li Z, Lu Y, Hu G, Lin L, Zeng L, Zhou Y, Liu X. Molecular Characterization, Tissue Distribution and Expression, and Potential Antiviral Effects of TRIM32 in the Common Carp (Cyprinus carpio). Int J Mol Sci. 2016 Oct 9;17(10):1693. doi: 10.3390/ijms17101693. PMID: 27735853; PMCID: PMC5085725. 2. Ma J, Zeng L, Zhou Y, Jiang N, Zhang H, Fan Y, Meng Y, Xu J. Ultrastructural morphogenesis o…
