# Supplementary material for: An aquatic virus exploits the IL6-STAT3-HSP90 signaling axis to promote viral entry
Source: PLoS Pathog. 2023 Apr 26;19(4):e1011320. doi: 10.1371/journal.ppat.1011320 (PMC10166480; doi:10.1371/journal.ppat.1011320)
Supplement: S2 Table — (XLSX) [file ppat.1011320.s010.xlsx]

## Sheet: Sheet1
S2_Table primers in this study
q-PCR primer	Sequence
gc-HSP90-qF	CTTTGAGACGGCCACACTGC
gc-HSP90-qR	CCTCCTCAGCCTCTGCTTCC
gc-IL6-qF	AGAAACTTCAGCACAGAAAGG
gc-IL6-qR	ACCTGGAGCTGGCTGTTAAAG
gc-βactin-qF	AGCCATCCTTCTTGGGTATG
gc-βactin-qR	GGTGGGGCGATGATCTTGAT
gc-TNF-α-qF	CATCCATTTAACAGGTGCATAC
gc-TNF-α-qR	GCAGCAGATGTGGAAAGAGAC
gc-IL-1β-qF	GATTCGAAAGTTCGATTCAATCT
gc-IL-1β-qR	TTCAGTGACCTCCTTCAAGAC
gc-LamR-qF	CGGGATCCATGTCCGGAGGTCTGGAT
gc-LamR-qR	CCGCTCGAGAGACCAGTCGGCAGCGGT
gc-SRB1-qF	AGTTTCAGGCATCACAGAAACAGGA
gc-SRB1-qR	GCTGAGGTATAATATCACGGCTCCC
gc-JAMA-qF	TGTGGCTTTGCTGGCAGTAG
gc-JAMA-qR	TGGTTGCTTTCTGCTATTTTT
gc-gp130-qF	GGGTCAATGCTCTGCTTGCG
gc-gp130-qR	CACCTGGTCCTCCACCTTGG
gc-Inte4-qF	AGCGCATAATGTTCTGTGCTTCA
gcInte4-qR	CCAACCTCCAAGTCACCAAAGTG
gc-IL6R-qF	TCTTGGCAGCCACTTGGTCA
gc-IL6R-qR	CAGCCACGCAGTAGCATGTC
gc-HSF-qF	AGCTCGGAATCGCCTGTGAA
gc-HSF-qR	AGGACACACCTCCTCCACCT
gc-E-cadherin-qF	CCAGTGGCAAGAAGCACACG
gc-E-cadherin-qR	TCAAGAACACGGAACGGAGGA
gc-Fibronectin-1β-qF	TGCGCTACGGACCAAGAGAG
gc-Fibronectin-1β-qR	TGGGAGGTCAAGCACACGTT
gc-Fibronectin-1α-qF	TGACCAGGACACACGCACTT
gc-Fibronectin-1α-qR	ACAGGATCCCTCCACAGGGT
gc-RAB5A-qF	CAGGAGCGCTACCACAGTCT
gc-RAB5A-qR	CTCTTGCTGGCAAGGTCTGC
gc-Myosin-qF	CCATGGTGGAGCGCAGAAAC
gc-Myosin-qR	ATGCACGAGGTCAGCATCCA
gc HIF 1α-qF	TGTGGCCAGTCGTCTGTTGT
gc HIF 1α-qR	GAGCAGATGATGGCGGTCCT
gc-GAPDH-qF	CGTGCTGCTTTCCAGTCCA
gc-GAPDH-qR	TTGCCGCCTTCTGCCTTA
h-HSP90-qF	GCCAAGTCTGGGACCAAAGC
h-HSP90-qR	GCTGAGGACTCCCAAGCGTA
h-βactin-qF	GGCACTCTTCCAGCCTTCCT
h-βactin-qR	GCCAGGGCAGTGATCTCCTT
VP7-qF	CCATGACACTCACGCACACG
VP7-qR	GGCAAGCGAAGGTCAGGTTG
GCRVII VP4-qF	GTACAGCATTTGGCACGTCT
GCRVII VP4-qR	TCCGCTGAATCGACATACCAC
KHV ORF1L-qF	TGCGCTCAGCAAGAAGTACCA
KHV ORF1L-qR	CGCCGCACAGTAGTTGAAAAA
SVCV GP-qF	GTGTGTGAAATGAAAGGG
SVCV GP-qR	GTGCTTTCCACATTCATG
Carp-IL6-qF	CAGATAGCGGACGGAGGGGC
Carp-IL6-qR	GCGGGTCTCTTCGTGTCTT
GSIV-MCP-qF	GAGCAGCACAGTCAGGGACA
GSIV-MCP-qR	ACGGAAGGGTGTGTGACGTT
GSM-βactin-qF	CCCAAAAGCCAACCGAGAAA
GSM-βactin-qR	GACACCATCACCAGAGTCCA
