# Supplementary material for: An aquatic virus exploits the IL6-STAT3-HSP90 signaling axis to promote viral entry
Source: PLoS Pathog. 2023 Apr 26;19(4):e1011320. doi: 10.1371/journal.ppat.1011320 (PMC10166480; doi:10.1371/journal.ppat.1011320)
Supplement: S3 Table — (XLSX) [file ppat.1011320.s011.xlsx]

## Sheet: Sheet1
S3_Table Amino acid similarity of IL6-STAT3-HSP90 axis related proteins between species
	Human/Mouse	Human/Carp	Mouse/Carp
IL6	0.374	0.156	0.152
IL6R	0.53	0.23	0.22
gp130	0.77	0.34	0.34
JAK1	0.94	0.6	0.6
STAT3	0.99	0.85	0.85
HSP90	0.99	0.85	0.85
