# Supplementary material for: An aquatic virus exploits the IL6-STAT3-HSP90 signaling axis to promote viral entry
Source: PLoS Pathog. 2023 Apr 26;19(4):e1011320. doi: 10.1371/journal.ppat.1011320 (PMC10166480; doi:10.1371/journal.ppat.1011320)
Supplement: S4 Table — (XLSX) [file ppat.1011320.s012.xlsx]

## Sheet: Sheet1
S4_Table Proteins list summary identified by VP5 pulldown mass spectrometry analysis
N	Unused	Gene	Accession	Description	Mw(kD)	Peptides(95%)	Spectra
1	55.37	TUBB4B	P68371	Tubulin beta-4B chain	49.83	59	110
2	45.73	ACTN1	P12814	Alpha-actinin-1	103.06	30	54
3	39.66	ACTB	P60709	Beta-Actin	41.74	40	72
4	30.46	HSPA8	P11142	Heat shock protein 70 family	70.9	21	31
5	29.71	TUBA1A	Q71U36	Tubulin alpha-1A chain	50.14	21	41
6	19.07	HSPA9	P38646	Heat shock protein 70 family	73.68	14	23
7	18.62	HSPA5	P11021	Heat shock protein 70 family	72.33	20	34
8	16.51	ACTN4	O43707	Alpha-actinin-4	104.85	28	45
9	15.99	CLTC	Q00610	Clathrin heavy chain	191.62	9	11
10	13.45	HSPD1	P10809	Heat shock protein 60 family	61.06	13	21
11	8.9	HSP90AA1	P0DMV8	Heat shock protein HSP 90 family	84.66	5	5
12	7.5	TUBB6	Q9BUF5	Tubulin beta-6 chain	49.86	29	46
13	5.11	DYNC1H1	Q14204	Cytoplasmic dynein 1 heavy chain 1	532.41	4	4
14	4.48	HSPA1A	P0DMV8	Heat shock protein 70 family	70.05	9	14
15	4.37	KPNB1	P07900	Importin subunit beta-1	97.17	2	2
16	4.24	HSP90AB1	P08238	Heat shock protein 90 family	83.26	2	2
