# Supplementary material for: An aquatic virus exploits the IL6-STAT3-HSP90 signaling axis to promote viral entry
Source: PLoS Pathog. 2023 Apr 26;19(4):e1011320. doi: 10.1371/journal.ppat.1011320 (PMC10166480; doi:10.1371/journal.ppat.1011320)
Supplement: S5 Table — (XLSX) [file ppat.1011320.s013.xlsx]

## Sheet: Sheet1
S5_Table Proteins list summary identified by VP7 pulldown mass spectrometry analysis
N	Unused	Gene	Accession	Description	Mw(kD)	Peptides(95%)	Spectra
1	54.36	TUBB	P07437	Tubulin beta chain	49.67	59	93
2	53.79	ACTN1	P12814	Alpha-actinin-1	103.06	37	59
3	45.75	ACTB	P60709	Beta-Actin	41.74	42	81
4	24.75	HSPA8	P11142	Heat shock protein 70 family	70.9	20	30
5	22.67	TUBA1A	Q71U36	Tubulin alpha-1A chain	50.14	23	43
6	22.62	HSPA9	P38646	Heat shock protein 70 family	73.68	17	32
7	18.62	HSPA5	P11021	Heat shock protein 70 family	72.33	20	34
8	16.51	ACTN4	O43707	Alpha-actinin-4	104.85	28	45
9	14.66	HSPD1	P10809	Heat shock protein 60 family	61.06	14	24
10	11.52	TUBB6	Q9BUF5	Tubulin beta-6 chain	49.86	25	34
11	9.43	HSP90AB1	P08238	Heat shock protein 90 family	83.26	4	4
12	8.35	CLTC	Q00610	Clathrin heavy chain	191.62	4	4
13	4.95	HSPA1A	P0DMV8	Heat shock protein 70 family	70.05	8	9
14	4	KPNB1	P07900	Importin subunit beta-1	97.17	3	3
15	3.9	HSP90AA1	P0DMV8	Heat shock protein HSP 90 family	84.66	3	3
16	2.03	KIF5B	P33176	Kinesin-1 heavy chain	109.69	1	1
